# Supplementary material for: Heterologous Substitution of Mycobacterium tuberculosis rRNA in Mycobacterium smegmatis and Its Impact on Antimicrobial Susceptibility
Source: Antibiotics (Basel). 2025 Dec 31;15(1):30. doi: 10.3390/antibiotics15010030 (PMC12838053; doi:10.3390/antibiotics15010030)
Supplement: Supplementary file 1 [file antibiotics-15-00030-s001.zip]

Archive with 1 entries (1 files):
- antibiotics-4053115-supplementary.pdf
